# Supplementary material for: Dietary factors and risk for adverse pregnancy outcome: A Mendelian randomization analysis
Source: Food Sci Nutr. 2024 Aug 22;12(10):8150–8. doi: 10.1002/fsn3.4412 (PMC11521750; doi:10.1002/fsn3.4412)
Supplement: Supplementary file 1 — Appendix S1. [file FSN3-12-8150-s001.zip › fsn34412-sup-0005-TableS1.xlsx]

## Sheet: Sheet1
GWAS id	Exposure or outcome	Sample size (case vs control)	definition
ukb-b-5779	Alcohol intake frequency	462346	ACE touchscreen question "About how often do you drink alcohol?"
			If the participant activated the Help button they were shown the message: If this varies a lot, please provide an average considering your intake over the last year.
			Options include: (1)Daily or almost daily (2)Three or four times a week (3)Once or twice a week (4)One to three times a month (5)Special occasions only (6)Never (7)Prefer not to answer
ukb-b-8006	Poultry intake	461900	ACE touchscreen question "How often do you eat chicken, turkey or other poultry? (Do not count processed meats)" If the participant activated the Help button they were shown the message: Please provide an average considering your intake over the last year. If you are unsure, please provide an estimate or select Do not know.
			Poultry include fowl (e.g. chicken, turkey, quail), waterfowl (e.g. duck, goose) and game (e.g. pheasant).
			Options include:(1)never (2)once a week (3)less than once a week (4)2-4 times a week (5)5-6 time a week (6)once or more daily (7)do not know (8)prefer not to answer.
ukb-b-2862	Beef intake	461053	ACE touchscreen question "How often do you eat beef? (Do not count processed meats)" If the participant activated the Help button they were shown the message: Please provide an average considering your intake over the last year.If you are unsure, please provide an estimate or select Do not know.
			Options include:(1)never (2)once a week (3)less than once a week (4)2-4 times a week (5)5-6 time a week (6)once or more daily (7)do not know (8)prefer not to answer.
ukb-b-17627	Non-oily fish intake	460880	ACE touchscreen question "How often do you eat other types of fish? (e.g. cod, tinned tuna, haddock)" If the participant activated the Help button they were shown the message: Please provide an average considering your intake over the last year.If you are unsure, please provide an estimate or select Do not know.
			Options include:(1)never (2)once a week (3)less than once a week (4)2-4 times a week (5)5-6 time a week (6)once or more daily (7)do not know (8)prefer not to answer.
ukb-b-2209	Oily fish intake	460443	ACE touchscreen question "How often do you eat oily fish? (e.g. sardines, salmon, mackerel, herring)" If the participant activated the Help button they were shown the message: Please provide an average considering your intake over the last year.If you are unsure, please provide an estimate or select Do not know.
			Oily fish include:Salmon Anchovies, Trout Swordfish, Mackerel Bloater, Herring Cacha, Sardines Carp, Pilchards Hilsa, Kipper Jack fish, Eel Katla, Whitebait Orange roughy, Tuna (fresh only) Pangas, Sprats.
			Options include:(1)never (2)once a week (3)less than once a week (4)2-4 times a week (5)5-6 time a week (6)once or more daily (7)do not know (8)prefer not to answer.
ukb-b-5640	Pork intake	460162	ACE touchscreen question "How often do you eat pork? (Do not count processed meats such as bacon or ham)"
			If the participant activated the Help button they were shown the message: Please provide an average considering your intake over the last year. If you are unsure, please provide an estimate or select Do not know.
			Options include:(1)never (2)once a week (3)less than once a week (4)2-4 times a week (5)5-6 time a week (6)once or more daily (7)do not know (8)prefer not to answer.
ukb-b-14179	Lamb/mutton intake	460006	ACE touchscreen question "How often do you eat lamb/mutton? (Do not count processed meats)"
			If the participant activated the Help button they were shown the message: Please provide an average considering your intake over the last year. If you are unsure, please provide an estimate or select Do not know.
			Options include:(1)never (2)once a week (3)less than once a week (4)2-4 times a week (5)5-6 time a week (6)once or more daily (7)do not know (8)prefer not to answer.
ukb-b-11348	Bread intake	452236	ACE touchscreen question "How many slices of bread do you eat each WEEK?"
			The following checks were performed:
			If answer < 0 then rejected
			If answer > 250 then rejected
			If answer > 50 then participant asked to confirm
			If the participant activated the Help button they were shown the message:
			For other types of bread:
			- one bread roll = 2 slices
			- one pitta bread = 2 slices
ukb-b-1489	Cheese intake	451486	ACE touchscreen question "How often do you eat cheese? (Include cheese in pizzas, quiches, cheese sauce etc)"
			If the participant activated the Help button they were shown the message: Please provide an average considering your intake over the last year. If you are unsure, please provide an estimate or select Do not know.
			Options include:(1)never (2)once a week (3)less than once a week (4)2-4 times a week (5)5-6 time a week (6)once or more daily (7)do not know (8)prefer not to answer.
ukb-b-8089	Cooked vegetable intake	448651	ACE touchscreen question "On average how many heaped tablespoons of COOKED vegetables would you eat per DAY? (Do not include potatoes; put '0' if you do not eat any)"
			The following checks were performed: If answer > 50 then rejected
			If the participant activated the Help button they were shown the message:Please provide an average considering your intake over the last year. If you are unsure, please provide an estimate or select Do not know. If you have less than one tablespoon a day select Less than one.
ukb-b-6066	Tea intake	447485	ACE touchscreen question "How many cups of tea do you drink each DAY? (Include black and green tea)"
			The following checks were performed:
			If answer < 0 then rejected
			If answer > 99 then rejected
			If answer > 20 then participant asked to confirm
			If the participant activated the Help button they were shown the message: Please provide an average considering your intake over the last year. If you are unsure, please provide an estimate or select Do not know.
ukb-b-3881	Fresh fruit intake	446462	ACE touchscreen question "About how many pieces of FRESH fruit would you eat per DAY? (Count one apple, one banana, 10 grapes etc as one piece; put '0' if you do not eat any)"
			The following checks were performed:
			If answer > 50 then rejected
			If the participant activated the Help button they were shown the message:
			Please provide an average considering your intake over the last year.
			If you are unsure, please provide an estimate or select Do not know.
ukb-b-15926	Cereal intake	441640	ACE touchscreen question "How many bowls of cereal do you eat a WEEK?"
			The following checks were performed:
			If answer < 0 then rejected
			If answer > 99 then rejected
			If answer > 14 then participant asked to confirm
			If the participant activated the Help button they were shown the message:
			Please provide an average considering your intake over the last year.
			If you are unsure, please provide an estimate or select Do not know.
ukb-b-5237	Coffee intake	428860	ACE touchscreen question "How many cups of coffee do you drink each DAY? (Include decaffeinated coffee)"
			The following checks were performed:
			If answer < 0 then rejected
			If answer > 99 then rejected
			If answer > 10 then participant asked to confirm
			If the participant activated the Help button they were shown the message:
			Please provide an average considering your intake over the last year.
			If you are unsure, please provide an estimate or select Do not know.
ukb-b-16576	Dried fruit intake	421764	ACE touchscreen question "About how many pieces of DRIED fruit would you eat per DAY? (Count one prune, one dried apricot, 10 raisins as one piece; put '0' if you do not eat any)"
			The following checks were performed:
			If answer > 100 then rejected
			If the participant activated the Help button they were shown the message:
			Please provide an average considering your intake over the last year.
			If you are unsure, please provide an estimate or select Do not know.
ukb-b-14898	Water intake	427588	ACE touchscreen question "How many glasses of water do you drink each DAY? "
			The following checks were performed:
			If answer < 0 then rejected
			If answer > 99 then rejected
			If answer > 10 then participant asked to confirm
			If the participant activated the Help button they were shown the message:
			Please provide an average considering your intake over the last year.
			If you are unsure, please provide an estimate or select Do not know.
			Coding 100373 defines 3 special values:
			-10 represents "Less than one"
			-1 represents "Do not know"
			-3 represents "Prefer not to answer"
ukb-b-14203	Hot drink temperature	457873	ACE touchscreen question "How do you like your hot drinks? (Such as coffee or tea)"
ukb-b-8121	Salt added to food	462630	ACE touchscreen question "Do you add salt to your food? (Do not include salt used in cooking)"
			If the participant activated the Help button they were shown the message:
			Please provide an average considering your intake over the last year
			If you are unsure, please provide an estimate or select Do not know.
finn-b-O15_ABORT_SPONTAN	Spontaneous abortion	98,453 (9,113 vs 89,340)	No definition available.
finn-b-O15_PRETERM	Preterm labour and delivery	104.106 (5,480 vs 98,626)	No definition available.
finn-b-O15_PRE_OR_ECLAMPSIA	Pre-eclampsia or eclampsia	118,638 (3,903 vs 114,735)	preeclampsia: Preeclampsia is a hypertensive disorder of pregnancy that is characterized by new-onset hypertension with proteinuria presenting after 20 weeks of gestation, and depending on mild or severe forms may initially present with severe headache, visual disturbances, and hyperreflexia.
finn-b-GEST_DIABETES	Gestational diabetes (for exclusion)	129,266 (5,687 vs 123,579)	Gestational diabetes is a type of diabetes that can develop during pregnancy in women who don't already have diabetes
finn-b-O15_POOR_FETGRO	Poor fetal growth	173,746 (2,579 vs 171,167)	No definition available.
